# Supplementary material for: Fungal and Bacterial Diversity Patterns of Two Diversity Levels Retrieved From a Late Decaying Fagus sylvatica Under Two Temperature Regimes
Source: Front Microbiol. 2021 Jan 11;11:548793. doi: 10.3389/fmicb.2020.548793 (PMC7874115; doi:10.3389/fmicb.2020.548793)
Supplement: Supplementary file 3 [file Table_3.xlsx]

## Sheet: Tabelle1
OTU ID	#	treatment	topological role	Kingdom	Phylum	Class	Order	Family	Genus	Species	functional group	soft-, brown- or white-rot	Summe des relativen OTU-Anteils innerhalb eines Treatments (I oder R) nach 8 Wochen
B-OTU000028	1	indigenous	peripherals	Bacteria	Proteobacteria	Alphaproteobacteria	Rhizobiales	Bradyrhizobiaceae			-		9.48392
B-OTU000236	2	indigenous	peripherals	Bacteria	Proteobacteria	Alphaproteobacteria	Sphingomodales	Sphingomodaceae	Sphingobium		aerobicchemoheterotrophy; chemoheterotrophy		0.365091
F-OTU000062	3	indigenous	peripherals	Fungi	Ascomycota						-		75.4931
F-OTU000136	4	indigenous	peripherals	Fungi	Basidiomycota	Agaricomycetes	Cantharellales	Hydceae	Sistotrema	Sistotrema brinkmannii	ectomycorrhizal wood saprotroph	white rot/brown rot	45.6016
Temperature	5	indigenous	peripherals	Environment	Temperatur	Temperatur	Temperatur	Temperatur	Temperatur	Temperatur
B-OTU000133	6	indigenous	peripherals	Bacteria	Actinobacteria	Actinobacteria	Micrococcales	Microbacteriaceae	Amnibacterium		-		0.588656
B-OTU000359	7	indigenous	connector	Bacteria	Proteobacteria	Gammaproteobacteria	Enterobacteriales	Enterobacteriaceae			-		0.210378
B-OTU000003	8	indigenous	peripherals	Bacteria	Actinobacteria	Actinobacteria	Micrococcales	Microbacteriaceae			-		104.756
B-OTU000641	9	indigenous	peripherals	Bacteria	Firmicutes	Clostridia	Clostridiales	Ruminococcaceae	Aerotruncus		fermentation; chemoheterotrophy		0.0142274
F-OTU000739	10	indigenous	peripherals	Fungi	Ascomycota	Sordariomycetes	Hypocreales	Cordycipitaceae			undefined saprotroph		0.0197882
B-OTU000131	11	indigenous	peripherals	Bacteria	Chlamydiae	Chlamydiae	Chlamydiales				intracellular parasites		1.23368
B-OTU000201	12	indigenous	peripherals	Bacteria	Proteobacteria	Alphaproteobacteria	Rhodospirillales				-		0.849524
B-OTU000100	13	indigenous	peripherals	Bacteria	Proteobacteria	Alphaproteobacteria	Rhodospirillales	Rhodospirillaceae	Skermanella		-		2.15325
B-OTU000273	14	indigenous	peripherals	Bacteria	Bacteroidetes	Sphingobacteriia	Sphingobacteriales	Chitinophagaceae	Hydrotalea		-		0.363284
F-OTU001473	15	indigenous	peripherals	Fungi	Ascomycota	Dothideomycetes	Dothideomycetes order Incertae sedis	Myxotrichaceae	Oidiodendron		ericoid mycorrhizal		0.0124609
F-OTU000067	16	indigenous	peripherals	Fungi	Basidiomycota	Tremellomycetes	Cystofilobasidiales	Cystofilobasidiaceae	Mrakia	Mrakia frigida	soil saprotroph		0.0321573
B-OTU000451	17	indigenous	peripherals	Bacteria	Proteobacteria	Alphaproteobacteria	Rhodospirillales	Acetobacteraceae	Acidicaldus		aerobic chemoheterotrophy; iron respiration; chemoheterotrophy		0.16748
B-OTU000196	18	indigenous	peripherals	Bacteria	Verrucomicrobia	Spartobacteria	Chthoniobacterales	FukuN18 freshwater group			-		0.534896
F-OTU001080	19	indigenous	peripherals	Fungi	Ascomycota	Leotiomycetes	Leotiomycetes order Incertae sedis	Leotiomycetes family Incertae sedis	Geomyces	Geomyces auratus	soil saprotroph		0.157822
F-OTU000938	20	indigenous	peripherals	Fungi	Ascomycota	Leotiomycetes	Helotiales	Helotiales family Incertae sedis	Scytalidium	Scytalidium lignicola	wood saprotroph	soft rot	0.532276
B-OTU000065	21	indigenous	peripherals	Bacteria	Proteobacteria	Alphaproteobacteria	Rhizobiales	Hyphomicrobiaceae	Hyphomicrobium		aerobic chemoheterotrophy; chemoheterotrophy		3.17014
B-OTU000042	22	indigenous	peripherals	Bacteria	Proteobacteria	Alphaproteobacteria	Rhizobiales	Rhizobiales Incertae Sedis	Rhizomicrobium		-		10.0999
B-OTU000069	23	indigenous	peripherals	Bacteria	Proteobacteria	Alphaproteobacteria	Rhizobiales	Rhizobiaceae	Rhizobium		-		1.87608
B-OTU000555	24	indigenous	peripherals	Bacteria	Proteobacteria	Betaproteobacteria	Burkholderiales	Comamodaceae	Rhizobacter		-		0.0790733
B-OTU000509	25	indigenous	peripherals	Bacteria	Proteobacteria	Gammaproteobacteria	Xanthomodales	Nevskiaceae	Nevskia		aerobic chemoheterotrophy; chemoheterotrophy		0.125301
F-OTU000845	26	indigenous	module hub	Fungi	Ascomycota	Dothideomycetes	Pleosporales	Pleosporales family Incertae sedis			-		0.00293798
F-OTU001566	27	indigenous	peripherals	Fungi	Ascomycota	Leotiomycetes	Helotiales	Hyaloscyphaceae	Polydesmia	Polydesmia pruinosa	undefined saprotroph		0.0421255
F-OTU000543	28	indigenous	peripherals	Fungi	Ascomycota	Sordariomycetes	Xylariales	Xylariaceae	Kretzschmaria	Kretzschmaria deusta	undefined saprotroph		0.05721
F-OTU000107	29	indigenous	peripherals	Fungi	Zygomycota	Zygomycota class Incertae sedis	Mucorales	Umbelopsidaceae	Umbelopsis		undefined saprotroph		0.109009
F-OTU000070	30	indigenous	peripherals	Fungi	Basidiomycota	Tremellomycetes	Tremellales	Tremellales family Incertae sedis	Cryptococcus		fungal parasite; undefined saprotroph		0.0161197
F-OTU000580	31	indigenous	peripherals	Fungi	Ascomycota	Sordariomycetes	Xylariales	Diatrypaceae	Eutypa	Eutypa spinosa	plant pathogen		0.110044
F-OTU001472	32	indigenous	module hub	Fungi	Ascomycota	Leotiomycetes	Rhytismatales	Rhytismataceae	Lophodermium	Lophodermium piceae	plant pathogen		0.00293798
F-OTU000118	33	indigenous	peripherals	Fungi	Basidiomycota	Agaricomycetes	Agaricales	Myceceae	Myce	Myce haematopus	leaf saprotroph; plant pathogen; wood saprotroph		1.6427
F-OTU000002	34	indigenous	peripherals	Fungi							-		2.14654
B-OTU000277	35	indigenous	peripherals	Bacteria	Planctomycetes	Phycisphaerae	CPla-3 termite group				-		0.440052
B-OTU000040	36	indigenous	peripherals	Bacteria	Bacteroidetes	Sphingobacteriia	Sphingobacteriales	Chitinophagaceae			-		14.5066
B-OTU000218	37	indigenous	peripherals	Bacteria	Proteobacteria	Alphaproteobacteria	Rhodospirillales	Rhodospirillaceae			-		0.71052
B-OTU000322	38	indigenous	peripherals	Bacteria	Verrucomicrobia	OPB35 soil group					-		0.560122
B-OTU000319	39	indigenous	peripherals	Bacteria	Proteobacteria	Deltaproteobacteria	Myxococcales	Polyangiaceae	Sorangium		cellulolysis; chemoheterotrophy		0.343478
F-OTU000801	40	indigenous	module hub	Fungi	Ascomycota	Dothideomycetes	Pleosporales	Lophiostomataceae	Lophiostoma	Lophiostoma sp	undefined saprotroph		0.809061
B-OTU000085	41	indigenous	peripherals	Bacteria	Cyanobacteria	Melaibacteria	Obscuribacterales				cyanobacteria; oxygenic photoautotrophy; photoautotrophy; phototrophy		2.67497
B-OTU000159	42	indigenous	peripherals	Bacteria	Planctomycetes	Planctomycetacia	Planctomycetales	Planctomycetaceae	Isosphaera		aerobic chemoheterotrophy; chemoheterotrophy		1.02417
F-OTU000491	43	indigenous	peripherals	Fungi	Ascomycota	Sordariomycetes	Sordariomycetes order Incertae sedis	Sordariomycetes family Incertae sedis	Xylomelasma	Xylomelasma sp	undefined saprotroph		0.255447
B-OTU000520	44	indigenous	peripherals	Bacteria	Verrucomicrobia	Opitutae	Opitutales	Opitutaceae	Opitutus		fermentation; nitrate reduction; chemoheterotrophy		0.12501
B-OTU000021	45	indigenous	peripherals	Bacteria	Proteobacteria	Betaproteobacteria	Burkholderiales	Burkholderiaceae			-		24.0011
F-OTU000422	46	indigenous	peripherals	Fungi	Ascomycota	Dothideomycetes	Capnodiales	Davidiellaceae	Cladosporium	Cladosporium sp CBS 55279	animal pathogen; endophyte; lichen parasite; plant pathogen; wood saprotroph		0.973606
B-OTU000345	47	indigenous	peripherals	Bacteria	Proteobacteria	Gammaproteobacteria	Xanthomodales	Xanthomodaceae	Stenotrophomonas		aerobic chemoheterotrophy; human pathogens; all animal parasites or symbionts; nitrate respiration; nitrate reduction; nitroge nrespiration; chemoheterotrophy		0.0469369
F-OTU000080	48	indigenous	peripherals	Fungi	Basidiomycota	Tremellomycetes					-		3.59588
B-OTU000215	49	indigenous	peripherals	Bacteria	Proteobacteria	Betaproteobacteria	Burkholderiales	Alcaligeceae			-		0.628529
B-OTU000022	50	indigenous	peripherals	Bacteria	Actinobacteria	Actinobacteria	Propionibacteriales	Nocardioidaceae	Nocardioides		aerobic chemoheterotrophy; aromatic compound degradation; chemoheterotrophy		26.1308
B-OTU000116	51	indigenous	peripherals	Bacteria	Proteobacteria	Betaproteobacteria	Burkholderiales	Comamodaceae	Aquincola		-		1.90203
B-OTU000648	52	indigenous	peripherals	Bacteria	Actinobacteria	Thermoleophilia	Gaiellales				-		0.0639335
F-OTU001046	53	indigenous	peripherals	Fungi	Ascomycota	Sordariomycetes	Chaetosphaeriales	Chaetosphaeriaceae	Chaetosphaeria	Chaetosphaeria innumera	endophyte; litter saprotroph; wood saprotroph		0.801565
B-OTU000229	54	indigenous	peripherals	Bacteria	Bacteroidetes	Sphingobacteriia	Sphingobacteriales	Chitinophagaceae	Chitinophaga		-		0.452629
B-OTU000083	55	indigenous	peripherals	Bacteria	Proteobacteria	Gammaproteobacteria	Xanthomodales	Xanthomodaceae	Dyella		-		1.32088
B-OTU000007	56	indigenous	peripherals	Bacteria	Proteobacteria	Gammaproteobacteria	Xanthomodales	Xanthomodaceae	Luteibacter		-		30.2406
F-OTU000122	57	indigenous	peripherals	Fungi	Ascomycota	Eurotiomycetes	Chaetothyriales	Herpotrichiellaceae			animal pathogen; fungal parasite; undefined saprotroph		0.256658
B-OTU000623	58	indigenous	peripherals	Bacteria	Firmicutes	Clostridia	Clostridiales	Ruminococcaceae	Papillibacter		aromatic compound degradation; chemoheterotrophy		0.0127495
B-OTU000853	59	indigenous	peripherals	Bacteria	Gemmatimodetes	Gemmatimodetes	Gemmatimodales	Gemmatimodaceae	Gemmatimos		-		0.0360149
F-OTU000395	60	indigenous	peripherals	Fungi	Ascomycota	Eurotiomycetes	Chaetothyriales	Herpotrichiellaceae	Cladophialophora	Cladophialophora chaetospira	undefined saprotroph		3.167
B-OTU000149	61	indigenous	peripherals	Bacteria	Proteobacteria	Alphaproteobacteria	Rhodospirillales	Rhodospirillaceae	Inquilinus		-		0.90516
F-OTU000918	62	indigenous	peripherals	Fungi	Ascomycota	Leotiomycetes	Helotiales	Helotiales family Incertae sedis			-		0.0939966
F-OTU000636	63	indigenous	peripherals	Fungi	Ascomycota	Sordariomycetes	Xylariales	Xylariaceae	Nemania	Nemania sp	undefined saprotroph		0.00954643
B-OTU000362	64	indigenous	peripherals	Bacteria	Actinobacteria	Actinobacteria	Propionibacteriales	Propionibacteriaceae	Micropruina		aerobic chemoheterotrophy; nitrate respiration; nitrate reduction; nitrogen respiration; chemoheterotrophy		0.0254917
B-OTU000026	65	indigenous	peripherals	Bacteria	Bacteroidetes	Sphingobacteriia	Sphingobacteriales	Sphingobacteriaceae	Pedobacter		aerobic chemoheterotrophy; chemoheterotrophy		18.2942
F-OTU000368	66	indigenous	peripherals	Fungi	Ascomycota	Eurotiomycetes	Chaetothyriales	Herpotrichiellaceae	Cladophialophora		undefined saprotroph		0.115388
B-OTU000014	67	indigenous	peripherals	Bacteria	Actinobacteria	Actinobacteria	Micrococcales	Microbacteriaceae	Gryllotalpicola		aerobic chemoheterotrophy; chemoheterotrophy		40.7069
B-OTU000312	68	indigenous	peripherals	Bacteria	Actinobacteria	Thermoleophilia	Solirubrobacterales	Solirubrobacteraceae	Solirubrobacter		aerobic chemoheterotrophy; chemoheterotrophy		0.251145
B-OTU000643	69	indigenous	peripherals	Bacteria	Chloroflexi	Ktedonobacteria	C0119				-		0.0624797
B-OTU001060	70	indigenous	peripherals	Bacteria	Verrucomicrobia						-		0.185578
B-OTU000231	71	indigenous	peripherals	Bacteria	Proteobacteria	Gammaproteobacteria	Legionellales	Coxiellaceae	Coxiella		human pathogens; all animal parasites or symbionts; intracellular parasites		0.182023
B-OTU000381	72	indigenous	peripherals	Bacteria	Actinobacteria	Actinobacteria	Frankiales				-		0.245924
F-OTU000788	73	indigenous	peripherals	Fungi	Ascomycota	Sordariomycetes	Sordariomycetes order Incertae sedis				-		0.474433
B-OTU000252	74	indigenous	peripherals	Bacteria	Planctomycetes	Planctomycetacia	Planctomycetales	Planctomycetaceae	Gemmata		-		0.476207
B-OTU000220	75	indigenous	peripherals	Bacteria	Actinobacteria	Acidimicrobiia	Acidimicrobiales				-		0.559031
B-OTU000334	76	indigenous	peripherals	Bacteria	Proteobacteria	Alphaproteobacteria	Caulobacterales	Caulobacteraceae	Phenylobacterium		-		0.224357
B-OTU000233	77	indigenous	peripherals	Bacteria	Proteobacteria	Alphaproteobacteria	Caulobacterales	Caulobacteraceae	Brevundimos		-		0.0656629
B-OTU000092	78	indigenous	peripherals	Bacteria	Proteobacteria	Alphaproteobacteria	Rhizobiales	Hyphomicrobiaceae	Devosia		aerobic chemoheterotrophy; chemoheterotrophy		1.96255
F-OTU001194	79	indigenous	peripherals	Fungi	Ascomycota	Leotiomycetes	Helotiales	Vibrisseaceae	Phialocephala		endophyte		66.9065
B-OTU000382	80	indigenous	peripherals	Bacteria	Verrucomicrobia	Spartobacteria	Chthoniobacterales	DA101 soil group			-		0.125331
F-OTU000758	81	indigenous	peripherals	Fungi	Ascomycota	Sordariomycetes	Sordariomycetes order Incertae sedis	Annulatascaceae	Rhodoveroea	Rhodoveroea varioseptata	undefined saprotroph		0.132095
B-OTU000709	82	indigenous	peripherals	Bacteria	Candidate division OD1						-		0.10998
F-OTU000955	83	indigenous	peripherals	Fungi	Ascomycota	Leotiomycetes	Helotiales	Helotiales family Incertae sedis	Catenulifera	Catenulifera luxurians	undefined saprotroph		0.494968
F-OTU000161	84	indigenous	peripherals	Fungi	Basidiomycota	Agaricomycetes	Polyporales	Meruliaceae	Hyphoderma	Hyphoderma praetermissum	undefined saprotroph	white rot	0.446328
F-OTU000353	85	indigenous	peripherals	Fungi	Ascomycota	Sordariomycetes	Hypocreales	Hypocreales	Hypocreales	Hypocreales sp GPO CO 01 H6	undefined saprotroph		0.0783059
B-OTU000062	86	indigenous	peripherals	Bacteria	Proteobacteria	Gammaproteobacteria	KM16				-		4.70022
B-OTU000060	87	indigenous	peripherals	Bacteria	Planctomycetes	Planctomycetacia	Planctomycetales	Planctomycetaceae	Singulisphaera		aerobic chemoheterotrophy; ureolysis; chemoheterotrophy		5.65477
F-OTU000306	88	indigenous	peripherals	Fungi	Ascomycota	Sordariomycetes					-		0.342803
B-OTU000434	89	indigenous	peripherals	Bacteria	Proteobacteria	Betaproteobacteria	Burkholderiales	Oxalobacteraceae	Massilia		-		0.0323644
B-OTU000147	90	indigenous	peripherals	Bacteria	Proteobacteria						-		2.22425
B-OTU000480	91	indigenous	peripherals	Bacteria	Proteobacteria	Alphaproteobacteria	Rhodospirillales	Rhodospirillaceae	Dongia		-		0.0923085
B-OTU000263	92	indigenous	peripherals	Bacteria	Actinobacteria	Actinobacteria	Kineosporiales	Kineosporiaceae	Kineosporia		aerobic chemoheterotrophy; chemoheterotrophy		0.355439
F-OTU000044	93	indigenous	peripherals	Fungi	Zygomycota	Zygomycota class Incertae sedis	Mortierellales	Mortierellaceae	Mortierella	Mortierella parvispora	endophyte; litter saprotroph; soil saprotroph; undefined saprotroph		0.0779502
F-OTU000214	94	indigenous	peripherals	Fungi	Basidiomycota	Agaricomycetes	Polyporales	Phanerochaetaceae	Phanerochaete		wood saprotroph	white rot	34.3848
B-OTU000573	95	indigenous	peripherals	Bacteria	Bacteroidetes	Sphingobacteriia	Sphingobacteriales	Chitinophagaceae	Ferruginibacter		aerobic chemoheterotrophy; chemoheterotrophy		0.118139
F-OTU000291	96	indigenous	peripherals	Fungi	Ascomycota	Eurotiomycetes	Chaetothyriales	Herpotrichiellaceae	Capronia	Capronia pilosella	endophyte		2.18065
F-OTU000410	97	indigenous	peripherals	Fungi	Ascomycota	Sordariomycetes	Sordariales	Cephalothecaceae	Cephalothecaceae	Cephalothecaceae sp	fungal parasite; wood saprotroph		0.262859
F-OTU000205	98	indigenous	peripherals	Fungi	Basidiomycota	Agaricomycetes	Atheliales	Atheliaceae	Fibulorhizoctonia	Fibulorhizoctonia sp	undefined saprotroph	white rot	0.0411694
B-OTU000279	99	indigenous	peripherals	Bacteria	Actinobacteria	Actinobacteria	Micrococcales	Microbacteriaceae	Microbacterium		aerobic chemoheterotrophy; chemoheterotrophy		0.138489
B-OTU000124	100	indigenous	peripherals	Bacteria	Actinobacteria	Actinobacteria	Propionibacteriales	Propionibacteriaceae	Microlutus		aerobic chemoheterotrophy; chemoheterotrophy		1.31091
B-OTU000257	101	indigenous	peripherals	Bacteria	Proteobacteria	Alphaproteobacteria	Rhodospirillales	Rhodospirillales Incertae Sedis	Reyranella		aerobic chemoheterotrophy; chemoheterotrophy		0.322055
F-OTU001561	102	indigenous	peripherals	Fungi	Ascomycota	Sordariomycetes	Chaetosphaeriales	Chaetosphaeriaceae	Zignoella	Zignoella pulviscula	undefined saprotroph		0.854984
B-OTU000198	103	indigenous	peripherals	Bacteria	Proteobacteria	Alphaproteobacteria	Rhizobiales				-		1.42566
B-OTU000099	104	indigenous	peripherals	Bacteria	Planctomycetes	Planctomycetacia	Planctomycetales	Planctomycetaceae			-		3.12938
B-OTU000343	105	indigenous	peripherals	Bacteria	Actinobacteria	Actinobacteria	Micrococcales	Microbacteriaceae	Cryobacterium		aerobic chemoheterotrophy; chemoheterotrophy		0.225032
F-OTU000899	106	indigenous	peripherals	Fungi	Basidiomycota	Dacrymycetes	Dacrymycetales	Dacrymycetaceae	Calocera	Calocera cornea	wood saprotroph	brown rot	0.440215
B-OTU000054	107	indigenous	peripherals	Bacteria	Proteobacteria	Gammaproteobacteria					-		7.62751
B-OTU000508	108	indigenous	peripherals	Bacteria	Verrucomicrobia	Verrucomicrobiae	Verrucomicrobiales	Verrucomicrobiaceae	Haloferula		aerobic chemoheterotrophy; chemoheterotrophy		0.0797115
B-OTU001118	109	indigenous	peripherals	Bacteria	Acidobacteria	Acidobacteria	Subgroup 6				-		0.109807
B-OTU000018	110	indigenous	peripherals	Bacteria	Proteobacteria	Gammaproteobacteria	Xanthomodales	Xanthomodaceae			-		26.9092
B-OTU000112	111	indigenous	peripherals	Bacteria	Actinobacteria	Actinobacteria	Frankiales	Acidothermaceae	Acidothermus		cellulolysis; aerobic chemoheterotrophy; chemoheterotrophy		1.38122
B-OTU000416	112	indigenous	peripherals	Bacteria	Bacteroidetes						-		0.224008
B-OTU000150	113	indigenous	peripherals	Bacteria	Proteobacteria	Deltaproteobacteria	Myxococcales	0319-6G20			-		1.65001
B-OTU000109	114	indigenous	peripherals	Bacteria	Candidate division TM7						-		8.15338
F-OTU000173	115	indigenous	peripherals	Fungi	Basidiomycota	Microbotryomycetes	Sporidiobolales	Sporidiobolales family Incertae sedis	Sporobolomyces	Sporobolomyces singularis	fungal parasite; litter saprotroph		1.43246
B-OTU000057	116	indigenous	peripherals	Bacteria	Acidobacteria	Acidobacteria	Acidobacteriales	Acidobacteriaceae	Telmatobacter		-		7.62537
B-OTU000332	117	indigenous	peripherals	Bacteria	Proteobacteria	Alphaproteobacteria	Rhodospirillales	Acetobacteraceae	Roseococcus		aerobic chemoheterotrophy; photoheterotrophy; phototrophy; chemoheterotrophy		0.122593
B-OTU000195	118	indigenous	peripherals	Bacteria	Proteobacteria	Alphaproteobacteria	DB1-14				-		1.03659
B-OTU000006	119	indigenous	peripherals	Bacteria	Actinobacteria	Actinobacteria	Micrococcales	Microbacteriaceae	Frondihabitans		aerobic chemoheterotrophy; chemoheterotrophy		58.6634
F-OTU000401	120	indigenous	peripherals	Fungi	Ascomycota	Sordariomycetes	Hypocreales	Hypocreaceae			undefined saprotroph		2.89752
B-OTU000183	121	indigenous	peripherals	Bacteria	Actinobacteria	Actinobacteria	Propionibacteriales				-		0.252164
B-OTU000013	122	indigenous	peripherals	Bacteria	Proteobacteria	Alphaproteobacteria	Rhodospirillales	Acetobacteraceae			-		40.6568
F-OTU000171	123	indigenous	peripherals	Fungi	Basidiomycota	Microbotryomycetes	Sporidiobolales	Sporidiobolales family Incertae sedis	Rhodotorula	Rhodotorula lignophila	animal endosymbiont; animal pathogen; endophyte; plant pathogen; undefined saprotroph		0.778731
B-OTU000166	124	indigenous	peripherals	Bacteria	Proteobacteria	Gammaproteobacteria	Legionellales	Legionellaceae	Legionella		aerobic chemoheterotrophy; intracellular parasites; chemoheterotrophy		0.826671
B-OTU000002	125	indigenous	peripherals	Bacteria	Proteobacteria	Alphaproteobacteria	Sphingomodales	Sphingomodaceae	Sphingomos		aerobic chemoheterotrophy; chemoheterotrophy		76.2102
B-OTU000101	126	indigenous	peripherals	Bacteria	Proteobacteria	Alphaproteobacteria	Rhizobiales	alphaI cluster			-		2.54617
F-OTU000020	127	indigenous	peripherals	Fungi	Ascomycota	Saccharomycetes	Saccharomycetales	Debaryomycetaceae	Scheffersomyces	Scheffersomyces shehatae	undefined saprotroph		298.674
B-OTU000313	128	indigenous	peripherals	Bacteria	Actinobacteria	Actinobacteria	Micrococcales	Micrococcaceae	Arthrobacter		-		0.164933
B-OTU000269	129	indigenous	peripherals	Bacteria	Bacteroidetes	Flavobacteriia	Flavobacteriales	Flavobacteriaceae	Chryseobacterium		aerobic chemoheterotrophy; chemoheterotrophy		0.0517065
B-OTU000465	130	indigenous	peripherals	Bacteria	Actinobacteria	Actinobacteria	Propionibacteriales	Propionibacteriaceae			-		0.105538
B-OTU000358	131	indigenous	peripherals	Bacteria	Bacteroidetes	Flavobacteriia	Flavobacteriales	Flavobacteriaceae	Flavobacterium		aerobic chemoheterotrophy; chemoheterotrophy		0.0931983
B-OTU000099	132	reduced	peripherals	Bacteria	Planctomycetes	Planctomycetacia	Planctomycetales	Planctomycetaceae			-		4.18401
B-OTU000183	133	reduced	peripherals	Bacteria	Actinobacteria	Actinobacteria	Propionibacteriales				-		0.142541
F-OTU000543	134	reduced	connector	Fungi	Ascomycota	Sordariomycetes	Xylariales	Xylariaceae	Kretzschmaria	Kretzschmaria deusta	undefined saprotroph		0.0202158
B-OTU000382	135	reduced	connector	Bacteria	Verrucomicrobia	Spartobacteria	Chthoniobacterales	DA101 soil group			-		0.020842
B-OTU000273	136	reduced	peripherals	Bacteria	Bacteroidetes	Sphingobacteriia	Sphingobacteriales	Chitinophagaceae	Hydrotalea		-		0.0485918
F-OTU000845	137	reduced	peripherals	Fungi	Ascomycota	Dothideomycetes	Pleosporales	Pleosporales family Incertae sedis			-		0.0193488
F-OTU000951	138	reduced	connector	Fungi	Ascomycota	Sordariomycetes	Chaetosphaeriales	Chaetosphaeriaceae	Chaetosphaeria	Chaetosphaeria sp olrim419	endophyte; litter saprotroph; wood saprotroph		0.540131
B-OTU000508	139	reduced	connector	Bacteria	Verrucomicrobia	Verrucomicrobiae	Verrucomicrobiales	Verrucomicrobiaceae	Haloferula		aerobic chemoheterotrophy; chemoheterotrophy		0.0227782
F-OTU000122	140	reduced	peripherals	Fungi	Ascomycota	Eurotiomycetes	Chaetothyriales	Herpotrichiellaceae			animal pathogen; fungal parasite; undefined saprotroph		0.232908
F-OTU000788	141	reduced	module hub	Fungi	Ascomycota	Sordariomycetes	Sordariomycetes order Incertae sedis				-		0.00344068
B-OTU000362	142	reduced	network hub	Bacteria	Actinobacteria	Actinobacteria	Propionibacteriales	Propionibacteriaceae	Micropruina		aerobic chemoheterotrophy; nitrate respiration; nitrate reduction; nitrogen respiration; chemoheterotrophy		0.00407083
B-OTU000862	143	reduced	peripherals	Bacteria	Planctomycetes	Planctomycetacia	Planctomycetales	Planctomycetaceae	Pir4 lineage		-		0.0976466
B-OTU000162	144	reduced	peripherals	Bacteria	Actinobacteria	Actinobacteria	Frankiales	Nakamurellaceae	Nakamurella		aerobic chemoheterotrophy; chemoheterotrophy		0.504471
B-OTU000025	145	reduced	peripherals	Bacteria	Acidobacteria	Acidobacteria	Acidobacteriales	Acidobacteriaceae			-		7.77767
F-OTU001561	146	reduced	peripherals	Fungi	Ascomycota	Sordariomycetes	Chaetosphaeriales	Chaetosphaeriaceae	Zignoella	Zignoella pulviscula	undefined saprotroph		0.00842488
F-OTU000038	147	reduced	peripherals	Fungi	Basidiomycota	Microbotryomycetes	Sporidiobolales	Sporidiobolales family Incertae sedis	Rhodotorula		animal endosymbiont; animal pathogen; endophyte; plant pathogen; undefined saprotroph		0.042775
F-OTU000501	148	reduced	peripherals	Fungi	Ascomycota	Eurotiomycetes	Eurotiales	Trichocomaceae	Talaromyces		undefined saprotroph		0.292707
F-OTU001046	149	reduced	peripherals	Fungi	Ascomycota	Sordariomycetes	Chaetosphaeriales	Chaetosphaeriaceae	Chaetosphaeria	Chaetosphaeria innumera	endophyte; litter saprotroph; wood saprotroph		0.184856
F-OTU000491	150	reduced	peripherals	Fungi	Ascomycota	Sordariomycetes	Sordariomycetes order Incertae sedis	Sordariomycetes family Incertae sedis	Xylomelasma	Xylomelasma sp	undefined saprotroph		0.0180171
B-OTU000465	151	reduced	peripherals	Bacteria	Actinobacteria	Actinobacteria	Propionibacteriales	Propionibacteriaceae			-		0.0663644
B-OTU000037	152	reduced	peripherals	Bacteria	Proteobacteria	Alphaproteobacteria	Sphingomodales				aerobic chemoheterotrophy; chemoheterotrophy		7.67083
B-OTU000014	153	reduced	peripherals	Bacteria	Actinobacteria	Actinobacteria	Micrococcales	Microbacteriaceae	Gryllotalpicola		aerobic chemoheterotrophy; chemoheterotrophy		17.5133
F-OTU000032	154	reduced	peripherals	Fungi	Basidiomycota	Microbotryomycetes					-		0.0135818
F-OTU000070	155	reduced	connector	Fungi	Basidiomycota	Tremellomycetes	Tremellales	Tremellales family Incertae sedis	Cryptococcus		fungal parasite; undefined saprotroph		0.0186796
F-OTU001566	156	reduced	network hub	Fungi	Ascomycota	Leotiomycetes	Helotiales	Hyaloscyphaceae	Polydesmia	Polydesmia pruinosa	undefined saprotroph		0.00612745
B-OTU000643	157	reduced	peripherals	Bacteria	Chloroflexi	Ktedonobacteria	C0119				-		0.0367328
B-OTU000641	158	reduced	peripherals	Bacteria	Firmicutes	Clostridia	Clostridiales	Ruminococcaceae	Aerotruncus		fermentation; chemoheterotrophy		0.0404609
F-OTU000908	159	reduced	peripherals	Fungi	Ascomycota	Leotiomycetes	Helotiales				-		12.8508
F-OTU000955	160	reduced	peripherals	Fungi	Ascomycota	Leotiomycetes	Helotiales	Helotiales family Incertae sedis	Catenulifera	Catenulifera luxurians	undefined saprotroph		0.65094
B-OTU000024	161	reduced	peripherals	Bacteria	Bacteroidetes	Sphingobacteriia	Sphingobacteriales	Sphingobacteriaceae	Mucilaginibacter		-		5.88849
B-OTU000069	162	reduced	peripherals	Bacteria	Proteobacteria	Alphaproteobacteria	Rhizobiales	Rhizobiaceae	Rhizobium		-		1.7166
F-OTU000118	163	reduced	connector	Fungi	Basidiomycota	Agaricomycetes	Agaricales	Myceceae	Myce	Myce haematopus	leaf saprotroph; plant pathogen; undefined saprotroph; wood saprotroph		0.0566189
B-OTU000428	164	reduced	peripherals	Bacteria	Actinobacteria	Thermoleophilia	Solirubrobacterales	0319-6M6			-		0.0319029
B-OTU000098	165	reduced	peripherals	Bacteria	Actinobacteria						-		1.69364
B-OTU000322	166	reduced	peripherals	Bacteria	Verrucomicrobia	OPB35 soil group					-		0.226864
F-OTU000205	167	reduced	module hub	Fungi	Basidiomycota	Agaricomycetes	Atheliales	Atheliaceae	Fibulorhizoctonia	Fibulorhizoctonia sp	undefined saprotroph	white rot	0.00344068
B-OTU000416	168	reduced	peripherals	Bacteria	Bacteroidetes						-		0.07717
B-OTU000415	169	reduced	connector	Bacteria	Bacteroidetes	Sphingobacteriia	Sphingobacteriales	Chitinophagaceae	Taibaiella		-		0.0544728
B-OTU000853	170	reduced	peripherals	Bacteria	Gemmatimodetes	Gemmatimodetes	Gemmatimodales	Gemmatimodaceae	Gemmatimos		-		0.0291379
F-OTU000938	171	reduced	peripherals	Fungi	Ascomycota	Leotiomycetes	Helotiales	Helotiales family Incertae sedis	Scytalidium	Scytalidium lignicola	wood saprotroph	soft rot	0.0514645
B-OTU000410	172	reduced	connector	Bacteria	Proteobacteria	Betaproteobacteria	Burkholderiales	Alcaligeceae	Pigmentiphaga		-		0.00851946
F-OTU000080	173	reduced	peripherals	Fungi	Basidiomycota	Tremellomycetes					-		2.29962
B-OTU000512	174	reduced	peripherals	Bacteria	Proteobacteria	Alphaproteobacteria	Rhodospirillales	Acetobacteraceae	Acidiphilium		aerobic chemoheterotrophy; chemoheterotrophy		0.0809882
B-OTU000123	175	reduced	peripherals	Bacteria	Acidobacteria	Acidobacteria	Acidobacteriales	Acidobacteriaceae	Edaphobacter		aerobic chemoheterotrophy; chemoheterotrophy		1.26439
F-OTU000861	176	reduced	peripherals	Fungi	Ascomycota	Leotiomycetes	Helotiales	Helotiales family Incertae sedis	Cadophora	Cadophora melinii	endophyte	soft rot	12.9777
B-OTU000434	177	reduced	peripherals	Bacteria	Proteobacteria	Betaproteobacteria	Burkholderiales	Oxalobacteraceae	Massilia		-		0.0683651
B-OTU000324	178	reduced	peripherals	Bacteria	Proteobacteria	Betaproteobacteria	Burkholderiales	Alcaligeceae	Achromobacter		aerobic chemoheterotrophy; nitrate respiration; nitrate reduction; nitrogen respiration; chemoheterotrophy		0.0726004
F-OTU001497	179	reduced	peripherals	Fungi	Ascomycota	Leotiomycetes	Helotiales	Hyaloscyphaceae	Haplographium	Haplographium delicatum	undefined saprotroph		0.0156456
F-OTU000712	180	reduced	connector	Fungi	Ascomycota	Eurotiomycetes	Eurotiales	Trichocomaceae	Penicillium	Penicillium spinulosum	undefined saprotroph		0.193237
F-OTU000171	181	reduced	peripherals	Fungi	Basidiomycota	Microbotryomycetes	Sporidiobolales	Sporidiobolales family Incertae sedis	Rhodotorula	Rhodotorula lignophila	animal endosymbiont; animal pathogen; endophyte; plant pathogen; undefined saprotroph		0.214101
B-OTU000279	182	reduced	peripherals	Bacteria	Actinobacteria	Actinobacteria	Micrococcales	Microbacteriaceae	Microbacterium		aerobic chemoheterotrophy; chemoheterotrophy		0.0712357
B-OTU000137	183	reduced	peripherals	Bacteria	Proteobacteria	Betaproteobacteria					-		0.605848
B-OTU000263	184	reduced	peripherals	Bacteria	Actinobacteria	Actinobacteria	Kineosporiales	Kineosporiaceae	Kineosporia		aerobic chemoheterotrophy; chemoheterotrophy		0.0316354
B-OTU000358	185	reduced	peripherals	Bacteria	Bacteroidetes	Flavobacteriia	Flavobacteriales	Flavobacteriaceae	Flavobacterium		aerobic chemoheterotrophy; chemoheterotrophy		0.0451849
B-OTU000206	186	reduced	peripherals	Bacteria	Actinobacteria	Actinobacteria	Pseudonocardiales	Pseudonocardiaceae	Actinomycetospora		-		0.165156
B-OTU001118	187	reduced	peripherals	Bacteria	Acidobacteria	Acidobacteria	Subgroup 6				-		0.0414565
B-OTU000480	188	reduced	peripherals	Bacteria	Proteobacteria	Alphaproteobacteria	Rhodospirillales	Rhodospirillaceae	Dongia		-		0.00206934
F-OTU001375	189	reduced	peripherals	Fungi	Ascomycota	Leotiomycetes	Helotiales	Helotiaceae	Helotiaceae	uncultured Ascocoryne	ectomycorrhizal; fungal parasite; plant pathogen; wood saprotroph		0.449968
F-OTU000892	190	reduced	peripherals	Fungi	Ascomycota	Leotiomycetes					-		5.76519
B-OTU000573	191	reduced	peripherals	Bacteria	Bacteroidetes	Sphingobacteriia	Sphingobacteriales	Chitinophagaceae	Ferruginibacter		aerobic chemoheterotrophy; chemoheterotrophy		0.0584425
B-OTU000231	192	reduced	peripherals	Bacteria	Proteobacteria	Gammaproteobacteria	Legionellales	Coxiellaceae	Coxiella		human pathogens; all animal parasites or symbionts; intracellular parasites		0.351175
B-OTU000201	193	reduced	peripherals	Bacteria	Proteobacteria	Alphaproteobacteria	Rhodospirillales				-		0.364874
F-OTU000067	194	reduced	peripherals	Fungi	Basidiomycota	Tremellomycetes	Cystofilobasidiales	Cystofilobasidiaceae	Mrakia	Mrakia frigida	soil saprotroph; undefined saprotroph		0.0590853
B-OTU000379	195	reduced	peripherals	Bacteria	Chloroflexi	Thermomicrobia	JG30-KF-CM45				-		0.197965
B-OTU000202	196	reduced	peripherals	Bacteria	Actinobacteria	Actinobacteria	Propionibacteriales	Nocardioidaceae	Marmoricola		aerobic chemoheterotrophy; chemoheterotrophy		0.376423
B-OTU000139	197	reduced	peripherals	Bacteria	Actinobacteria	Thermoleophilia	Solirubrobacterales	YNPFFP1			-		1.17082
B-OTU000876	198	reduced	connector	Bacteria	Actinobacteria	Actinobacteria	Micrococcales				-		0.0212519
F-OTU000211	199	reduced	connector	Fungi	Ascomycota	Eurotiomycetes	Chaetothyriales	Herpotrichiellaceae	Exophiala	Exophiala moniliae	animal pathogen; undefined saprotroph		0.033573
B-OTU000166	200	reduced	peripherals	Bacteria	Proteobacteria	Gammaproteobacteria	Legionellales	Legionellaceae	Legionella		aerobic chemoheterotrophy; intracellular parasites; chemoheterotrophy		0.909664
B-OTU000215	201	reduced	peripherals	Bacteria	Proteobacteria	Betaproteobacteria	Burkholderiales	Alcaligeceae			-		0.428292
B-OTU000348	202	reduced	peripherals	Bacteria	Bacteroidetes	Sphingobacteriia	Sphingobacteriales	Sphingobacteriaceae	Solitalea		-		0.0230803
B-OTU000345	203	reduced	connector	Bacteria	Proteobacteria	Gammaproteobacteria	Xanthomodales	Xanthomodaceae	Stenotrophomonas		aerobic chemoheterotrophy; human pathogens; all animal parasites or symbionts; nitrate respiration; nitrate reduction; nitrogen respiration; chemoheterotrophy		0.0506432
B-OTU000021	204	reduced	peripherals	Bacteria	Proteobacteria	Betaproteobacteria	Burkholderiales	Burkholderiaceae			-		5.14293
B-OTU000520	205	reduced	module hub	Bacteria	Verrucomicrobia	Opitutae	Opitutales	Opitutaceae	Opitutus		fermentation; nitrate reduction; chemoheterotrophy		0.0181025
B-OTU000060	206	reduced	peripherals	Bacteria	Planctomycetes	Planctomycetacia	Planctomycetales	Planctomycetaceae	Singulisphaera		aerobic chemoheterotrophy; ureolysis; chemoheterotrophy		6.86637
B-OTU000038	207	reduced	peripherals	Bacteria	Actinobacteria	Thermoleophilia	Solirubrobacterales	480-2			-		9.08265
B-OTU000012	208	reduced	peripherals	Bacteria	Proteobacteria	Gammaproteobacteria	Xanthomodales	Xanthomodaceae	Rhodanobacter		aerobic chemoheterotrophy; chemoheterotrophy		11.3334
F-OTU000291	209	reduced	peripherals	Fungi	Ascomycota	Eurotiomycetes	Chaetothyriales	Herpotrichiellaceae	Capronia	Capronia pilosella	endophyte		1.26538
B-OTU000506	210	reduced	peripherals	Bacteria	Proteobacteria	Betaproteobacteria	Burkholderiales	Comamodaceae			-		0.0996915
B-OTU000451	211	reduced	peripherals	Bacteria	Proteobacteria	Alphaproteobacteria	Rhodospirillales	Acetobacteraceae	Acidicaldus		aerobic chemoheterotrophy; iron respiration; chemoheterotrophy		0.135939
B-OTU000481	212	reduced	peripherals	Bacteria	Proteobacteria	Alphaproteobacteria	Rhizobiales	Xanthobacteraceae			-		0.0504375
F-OTU000044	213	reduced	peripherals	Fungi	Zygomycota	Zygomycota class Incertae sedis	Mortierellales	Mortierellaceae	Mortierella	Mortierella parvispora	endophyte; litter saprotroph; soil saprotroph; undefined saprotroph		0.0164594
B-OTU000083	214	reduced	peripherals	Bacteria	Proteobacteria	Gammaproteobacteria	Xanthomodales	Xanthomodaceae	Dyella		-		3.69985
B-OTU000214	215	reduced	peripherals	Bacteria	Proteobacteria	Betaproteobacteria	Burkholderiales	Burkholderiaceae	Pandoraea		-		0.102701
F-OTU000368	216	reduced	peripherals	Fungi	Ascomycota	Eurotiomycetes	Chaetothyriales	Herpotrichiellaceae	Cladophialophora		undefined saprotroph		0.0109539
F-OTU000636	217	reduced	peripherals	Fungi	Ascomycota	Sordariomycetes	Xylariales	Xylariaceae	Nemania	Nemania sp	undefined saprotroph		0.744719
B-OTU000312	218	reduced	peripherals	Bacteria	Actinobacteria	Thermoleophilia	Solirubrobacterales	Solirubrobacteraceae	Solirubrobacter		aerobic chemoheterotrophy; chemoheterotrophy		0.131846
B-OTU000401	219	reduced	peripherals	Bacteria	Actinobacteria	Actinobacteria	Frankiales	Frankiaceae	Frankia		-		0.0584843
B-OTU000492	220	reduced	peripherals	Bacteria	Proteobacteria	Gammaproteobacteria	NKB5				-		0.0783654
F-OTU000739	221	reduced	peripherals	Fungi	Ascomycota	Sordariomycetes	Hypocreales	Cordycipitaceae			undefined saprotroph		0.0278076
B-OTU001060	222	reduced	connector	Bacteria	Verrucomicrobia						-		0.0381456
F-OTU000107	223	reduced	peripherals	Fungi	Zygomycota	Zygomycota class Incertae sedis	Mucorales	Umbelopsidaceae	Umbelopsis		undefined saprotroph		0.0617606
B-OTU000113	224	reduced	peripherals	Bacteria	Proteobacteria	Betaproteobacteria	Burkholderiales	Oxalobacteraceae			-		0.604121
B-OTU000066	225	reduced	peripherals	Bacteria	Actinobacteria	Actinobacteria	Streptomycetales	Streptomycetaceae	Streptacidiphilus		-		6.02672
B-OTU000269	226	reduced	connector	Bacteria	Bacteroidetes	Flavobacteriia	Flavobacteriales	Flavobacteriaceae	Chryseobacterium		aerobic chemoheterotrophy; chemoheterotrophy		0.0134133
B-OTU000028	227	reduced	peripherals	Bacteria	Proteobacteria	Alphaproteobacteria	Rhizobiales	Bradyrhizobiaceae			-		6.56305
F-OTU000786	228	reduced	peripherals	Fungi	Basidiomycota	Tremellomycetes	Cystofilobasidiales	Cystofilobasidiales family Incertae sedis	Syzygospora	Syzygospora sp	fungal parasite; lichen parasite		0.0145862
B-OTU000218	229	reduced	peripherals	Bacteria	Proteobacteria	Alphaproteobacteria	Rhodospirillales	Rhodospirillaceae			-		0.0701436
B-OTU000724	230	reduced	peripherals	Bacteria	Proteobacteria	Alphaproteobacteria	Rhizobiales	Hyphomicrobiaceae	Rhodoplanes		nitrate denitrification; nitrite denitrification; nitrousoxide denitrification; denitrification; nitriterespiration; aerobic chemoheterotrophy; nitrate respiration; nitrate reduction; nitrogen respiration; anoxygenic photoautotrophy s oxidizing; anoxygenic photoautotrophy; photoautotrophy; photoheterotrophy; phototrophy; chemoheterotrophy		0.0423624
B-OTU000258	231	reduced	peripherals	Bacteria	Actinobacteria	Thermoleophilia	Solirubrobacterales	TM146			-		0.158057
F-OTU000370	232	reduced	connector	Fungi	Ascomycota	Eurotiomycetes	Chaetothyriales	Herpotrichiellaceae	Cladophialophora	Cladophialophora sp olrim407	undefined saprotroph		0.0188398
B-OTU000112	233	reduced	peripherals	Bacteria	Actinobacteria	Actinobacteria	Frankiales	Acidothermaceae	Acidothermus		cellulolysis; aerobic chemoheterotrophy; chemoheterotrophy		1.15996
B-OTU000188	234	reduced	peripherals	Bacteria	Actinobacteria	Actinobacteria	Micromonosporales	Micromonosporaceae	Actinoplanes		aerobic chemoheterotrophy; chemoheterotrophy		0.133835
B-OTU000709	235	reduced	peripherals	Bacteria	Candidate division OD1						-		0.0608015
B-OTU000008	236	reduced	peripherals	Bacteria	Acidobacteria	Acidobacteria	Acidobacteriales	Acidobacteriaceae	Granulicella		aerobic chemoheterotrophy; chemoheterotrophy		91.9876
B-OTU000017	237	reduced	peripherals	Bacteria	Acidobacteria	Acidobacteria	Acidobacteriales	Acidobacteriaceae	Terriglobus		aerobic chemoheterotrophy; chemoheterotrophy		18.091
F-OTU000306	238	reduced	peripherals	Fungi	Ascomycota	Sordariomycetes					-		0.0820131
B-OTU000040	239	reduced	peripherals	Bacteria	Bacteroidetes	Sphingobacteriia	Sphingobacteriales	Chitinophagaceae			-		3.18442
B-OTU000623	240	reduced	peripherals	Bacteria	Firmicutes	Clostridia	Clostridiales	Ruminococcaceae	Papillibacter		aromatic compound degradation; chemoheterotrophy		0.0620829
F-OTU000054	241	reduced	peripherals	Fungi	Ascomycota	Saccharomycetes	Saccharomycetales	Saccharomycetales	Candida	Candida derodonti	undefined saprotroph		10.0869
B-OTU000380	242	reduced	peripherals	Bacteria	Actinobacteria	Actinobacteria	PeM15				-		0.0891114
B-OTU000147	243	reduced	peripherals	Bacteria	Proteobacteria						-		0.168137
B-OTU000413	244	reduced	peripherals	Bacteria	Proteobacteria	Alphaproteobacteria	Rhizobiales	Rhodobiaceae	Parvibaculum		-		0.0181435
B-OTU000233	245	reduced	peripherals	Bacteria	Proteobacteria	Alphaproteobacteria	Caulobacterales	Caulobacteraceae	Brevundimos		-		0.0717493
B-OTU000555	246	reduced	peripherals	Bacteria	Proteobacteria	Betaproteobacteria	Burkholderiales	Comamodaceae	Rhizobacter		-		0.0752178
B-OTU000196	247	reduced	peripherals	Bacteria	Verrucomicrobia	Spartobacteria	Chthoniobacterales	FukuN18 freshwater group			-		0.530445
F-OTU000746	248	reduced	peripherals	Fungi	Ascomycota	Sordariomycetes	Hypocreales	Nectriaceae	Cosmospora		fungal parasite		0.197966
F-OTU000918	249	reduced	peripherals	Fungi	Ascomycota	Leotiomycetes	Helotiales	Helotiales			-		0.0902578
B-OTU000062	250	reduced	peripherals	Bacteria	Proteobacteria	Gammaproteobacteria	KM16				-		2.97481
B-OTU000005	251	reduced	peripherals	Bacteria	Proteobacteria	Betaproteobacteria	Burkholderiales	Burkholderiaceae	Burkholderia		aerobic chemoheterotrophy; chemoheterotrophy		40.7692
B-OTU000003	252	reduced	peripherals	Bacteria	Actinobacteria	Actinobacteria	Micrococcales	Microbacteriaceae			-		70.0628
B-OTU000116	253	reduced	peripherals	Bacteria	Proteobacteria	Betaproteobacteria	Burkholderiales	Comamodaceae	Aquincola		-		0.352175
B-OTU000013	254	reduced	peripherals	Bacteria	Proteobacteria	Alphaproteobacteria	Rhodospirillales	Acetobacteraceae			-		53.3189
F-OTU000161	255	reduced	peripherals	Fungi	Basidiomycota	Agaricomycetes	Polyporales	Meruliaceae	Hyphoderma	Hyphoderma praetermissum	undefined saprotroph	white rot	0.0823214
F-OTU000173	256	reduced	peripherals	Fungi	Basidiomycota	Microbotryomycetes	Sporidiobolales	Sporidiobolales	Sporobolomyces	Sporobolomyces singularis	fungal parasite; litter saprotroph		0.138089
B-OTU000002	257	reduced	peripherals	Bacteria	Proteobacteria	Alphaproteobacteria	Sphingomodales	Sphingomonadaceae	Sphingomonas		aerobic chemoheterotrophy; chemoheterotrophy		68.2496
F-OTU000353	258	reduced	peripherals	Fungi	Ascomycota	Sordariomycetes	Hypocreales	Hypocreales	Hypocreales	Hypocreales sp GPO CO 01 H6	undefined saprotroph		0.646938
B-OTU000092	259	reduced	peripherals	Bacteria	Proteobacteria	Alphaproteobacteria	Rhizobiales	Hyphomicrobiaceae	Devosia		aerobic chemoheterotrophy; chemoheterotrophy		1.31199
B-OTU000332	260	reduced	peripherals	Bacteria	Proteobacteria	Alphaproteobacteria	Rhodospirillales	Acetobacteraceae	Roseococcus		aerobic chemoheterotrophy; photoheterotrophy; phototrophy; chemoheterotrophy		0.0716937
B-OTU000338	261	reduced	peripherals	Bacteria	Proteobacteria	Alphaproteobacteria	Rickettsiales	SM2D12			intracellular parasites		0.231193
B-OTU000359	262	reduced	peripherals	Bacteria	Proteobacteria	Gammaproteobacteria	Enterobacteriales	Enterobacteriaceae			-		0.285521
B-OTU000331	263	reduced	peripherals	Bacteria	Proteobacteria	Alphaproteobacteria	Sphingomodales	Sphingomodaceae			aerobic chemoheterotrophy; chemoheterotrophy		0.0916082
B-OTU000226	264	reduced	peripherals	Bacteria	Proteobacteria	Alphaproteobacteria	Rhizobiales	Methylobacteriaceae	Methylobacterium		methanol oxidation; methylotrophy; ureolysis; chemoheterotrophy		0.198283
B-OTU000056	265	reduced	peripherals	Bacteria	Actinobacteria	Thermoleophilia	Solirubrobacterales	Conexibacteraceae	Conexibacter		-		3.46173
B-OTU000343	266	reduced	peripherals	Bacteria	Actinobacteria	Actinobacteria	Micrococcales	Microbacteriaceae	Cryobacterium		aerobic chemoheterotrophy; chemoheterotrophy		0.0513254
B-OTU000101	267	reduced	peripherals	Bacteria	Proteobacteria	Alphaproteobacteria	Rhizobiales	alphaI cluster			-		1.8044
B-OTU000252	268	reduced	peripherals	Bacteria	Planctomycetes	Planctomycetacia	Planctomycetales	Planctomycetaceae	Gemmata		-		0.467695
F-OTU000777	269	reduced	peripherals	Fungi	Ascomycota	Sordariomycetes	Xylariales	Xylariaceae	Hypoxylon	Hypoxylon rubiginosum	undefined saprotroph		0.137339
B-OTU000248	270	reduced	connector	Bacteria	Actinobacteria	Actinobacteria	Micrococcales	Intrasporangiaceae			-		0.0720002
B-OTU000281	271	reduced	peripherals	Bacteria	Proteobacteria	Gammaproteobacteria	Xanthomodales	Xanthomodaceae	Dokdonella		-		0.102325
B-OTU000151	272	reduced	peripherals	Bacteria	Actinobacteria	Actinobacteria	Micrococcales	Cellulomodaceae			-		0.300919
B-OTU000026	273	reduced	peripherals	Bacteria	Bacteroidetes	Sphingobacteriia	Sphingobacteriales	Sphingobacteriaceae	Pedobacter		aerobic chemoheterotrophy; chemoheterotrophy		4.21349
F-OTU000214	274	reduced	peripherals	Fungi	Basidiomycota	Agaricomycetes	Polyporales	Phanerochaetaceae	Phanerochaete		wood saprotroph	white rot	0.979584
B-OTU000374	275	reduced	peripherals	Bacteria	Chlamydiae	Chlamydiae	Chlamydiales	Parachlamydiaceae			intracellular parasites		0.775964
B-OTU000377	276	reduced	peripherals	Bacteria	Planctomycetes	Planctomycetacia	Planctomycetales	Planctomycetaceae	Schlesneria		aerobic chemoheterotrophy; nitrate respiration; nitrate reduction; nitrogen respiration; chemoheterotrophy		0.1604
B-OTU000159	277	reduced	peripherals	Bacteria	Planctomycetes	Planctomycetacia	Planctomycetales	Planctomycetaceae	Isosphaera		aerobic chemoheterotrophy; chemoheterotrophy		1.12567
B-OTU001103	278	reduced	peripherals	Bacteria	Bacteroidetes	Sphingobacteriia	Sphingobacteriales	Sphingobacteriaceae			-		0.0324294
B-OTU000220	279	reduced	peripherals	Bacteria	Actinobacteria	Acidimicrobiia	Acidimicrobiales				-		0.39432
B-OTU000210	280	reduced	connector	Bacteria	Proteobacteria	Gammaproteobacteria	Legionellales	Coxiellaceae	Aquicella		intracellular parasites		2.1132
B-OTU000290	281	reduced	peripherals	Bacteria	Actinobacteria	Actinobacteria	Micrococcales	Microbacteriaceae	Subtercola		-		0.237888
B-OTU000225	282	reduced	peripherals	Bacteria	Verrucomicrobia	Spartobacteria	Chthoniobacterales	Chthoniobacteraceae	Chthoniobacter		aerobic chemoheterotrophy; chemoheterotrophy		0.216046
F-OTU000014	283	reduced	peripherals	Fungi	Ascomycota	Saccharomycetes	Saccharomycetales	Trichomoscaceae	Sugiyamaella	Sugiyamaella novakii	undefined saprotroph		16.6075
B-OTU000071	284	reduced	peripherals	Bacteria	Proteobacteria	Alphaproteobacteria	Rhizobiales	Bradyrhizobiaceae	Tardiphaga		-		3.48755
F-OTU000899	285	reduced	peripherals	Fungi	Basidiomycota	Dacrymycetes	Dacrymycetales	Dacrymycetaceae	Calocera	Calocera cornea	wood saprotroph	brown rot	0.13078
B-OTU001017	286	reduced	connector	Bacteria	Firmicutes	Clostridia	Clostridiales	Defluviitaleaceae	Incertae Sedis		-		0.044056
B-OTU000165	287	reduced	connector	Bacteria	Proteobacteria	Alphaproteobacteria	Rhizobiales	Rhizobiales Incertae Sedis	Bauldia		-		0.635224
B-OTU000458	288	reduced	peripherals	Bacteria	Proteobacteria	Deltaproteobacteria	Bdellovibrioles	Bdellovibrioceae	Bdellovibrio		predatory or exoparasitic		0.13324
Temperature	289	reduced	peripherals	Environment	Temperatur	Temperatur	Temperatur	Temperatur	Temperatur	Temperatur	-
B-OTU000313	290	reduced	peripherals	Bacteria	Actinobacteria	Actinobacteria	Micrococcales	Micrococcaceae	Arthrobacter		-		0.0518246
F-OTU000572	291	reduced	peripherals	Fungi	Ascomycota	Eurotiomycetes	Eurotiales	Trichocomaceae	Aspergillus	Aspergillus kagawaensis	undefined saprotroph		0.175261
B-OTU000236	292	reduced	peripherals	Bacteria	Proteobacteria	Alphaproteobacteria	Sphingomodales	Sphingomodaceae	Sphingobium		aerobic chemoheterotrophy; chemoheterotrophy		0.129179
B-OTU000301	293	reduced	peripherals	Bacteria	Proteobacteria	Alphaproteobacteria	Rhizobiales	Phyllobacteriaceae			-		0.0559302
B-OTU000334	294	reduced	peripherals	Bacteria	Proteobacteria	Alphaproteobacteria	Caulobacterales	Caulobacteraceae	Phenylobacterium		-		0.120193
B-OTU000270	295	reduced	peripherals	Bacteria	Proteobacteria	Alphaproteobacteria	Rhizobiales	Xanthobacteraceae	Labrys		aerobic chemoheterotrophy; chemoheterotrophy		0.12882
B-OTU000177	296	reduced	peripherals	Bacteria	Chloroflexi	Ktedonobacteria	Ktedonobacterales				-		0.0636587
B-OTU000133	297	reduced	peripherals	Bacteria	Actinobacteria	Actinobacteria	Micrococcales	Microbacteriaceae	Amnibacterium		-		1.09563
B-OTU000309	298	reduced	peripherals	Bacteria	Firmicutes	Clostridia	Clostridiales	Gracilibacteraceae	Gracilibacter		-		0.11789
B-OTU000229	299	reduced	peripherals	Bacteria	Bacteroidetes	Sphingobacteriia	Sphingobacteriales	Chitinophagaceae	Chitinophaga		-		0.465054
B-OTU000057	300	reduced	peripherals	Bacteria	Acidobacteria	Acidobacteria	Acidobacteriales	Acidobacteriaceae	Telmatobacter		-		1.29321
B-OTU000042	301	reduced	peripherals	Bacteria	Proteobacteria	Alphaproteobacteria	Rhizobiales	Rhizobiales Incertae Sedis	Rhizomicrobium		-		4.56688
B-OTU000406	302	reduced	peripherals	Bacteria	Proteobacteria	Alphaproteobacteria	Rhodospirillales	DA111			-		0.0575657
B-OTU000256	303	reduced	connector	Bacteria	TM6						-		0.653137
F-OTU000496	304	reduced	peripherals	Fungi	Ascomycota	Saccharomycetes	Saccharomycetales	Saccharomycetales family Incertae sedis	Candida	Candida sp EN15M01	undefined saprotroph		1.92951
F-OTU001498	305	reduced	peripherals	Fungi	Ascomycota	Dothideomycetes	Dothideomycetes order Incertae sedis	Myxotrichaceae	Oidiodendron	Oidiodendron griseum	ericoid Mycorrhizal		1.07262
B-OTU000381	306	reduced	peripherals	Bacteria	Actinobacteria	Actinobacteria	Frankiales				-		0.119378
F-OTU001080	307	reduced	peripherals	Fungi	Ascomycota	Leotiomycetes	Leotiomycetes order Incertae sedis	Leotiomycetes family Incertae sedis	Geomyces	Geomyces auratus	soil saprotroph		0.266866
F-OTU000062	308	reduced	peripherals	Fungi	Ascomycota						-		96.4018
B-OTU000391	309	reduced	peripherals	Bacteria	Proteobacteria	Alphaproteobacteria	Caulobacterales	Caulobacteraceae	Caulobacter		aerobic chemoheterotrophy; chemoheterotrophy		0.15841
F-OTU000401	310	reduced	peripherals	Fungi	Ascomycota	Sordariomycetes	Hypocreales	Hypocreaceae			undefined saprotroph		7.12643
B-OTU000195	311	reduced	peripherals	Bacteria	Proteobacteria	Alphaproteobacteria	DB1-14				-		0.239767
B-OTU000018	312	reduced	peripherals	Bacteria	Proteobacteria	Gammaproteobacteria	Xanthomodales	Xanthomodaceae			-		9.72945
B-OTU000286	313	reduced	peripherals	Bacteria	Proteobacteria	Alphaproteobacteria	Sphingomodales	Sphingomodaceae	Novosphingobium		aerobic chemoheterotrophy; chemoheterotrophy		0.0668555
B-OTU000096	314	reduced	peripherals	Bacteria	Proteobacteria	Alphaproteobacteria	Rhizobiales	1174-901-12			-		2.14227
B-OTU000103	315	reduced	peripherals	Bacteria	WD272						-		1.26853
B-OTU000319	316	reduced	peripherals	Bacteria	Proteobacteria	Deltaproteobacteria	Myxococcales	Polyangiaceae	Sorangium		cellulolysis; chemoheterotrophy		0.263162
F-OTU001473	317	reduced	peripherals	Fungi	Ascomycota	Dothideomycetes	Dothideomycetes order Incertae sedis	Myxotrichaceae	Oidiodendron		ericoid Mycorrhizal		1.05916
F-OTU000023	318	reduced	peripherals	Fungi	Basidiomycota						-		0.0653189
B-OTU000219	319	reduced	peripherals	Bacteria	Verrucomicrobia	Spartobacteria	Chthoniobacterales	Xiphinematobacteraceae	Candidatus Xiphinematobacter		animal parasites or symbionts		0.118384
B-OTU000124	320	reduced	peripherals	Bacteria	Actinobacteria	Actinobacteria	Propionibacteriales	Propionibacteriaceae	Microlutus		aerobic chemoheterotrophy; chemoheterotrophy		0.785434
B-OTU000193	321	reduced	peripherals	Bacteria	Proteobacteria	Alphaproteobacteria					-		1.24464
B-OTU000045	322	reduced	peripherals	Bacteria	Actinobacteria	Actinobacteria	Propionibacteriales	Propionibacteriaceae	Friedmanniella		aerobic chemoheterotrophy; chemoheterotrophy		2.718
B-OTU000250	323	reduced	peripherals	Bacteria	Actinobacteria	Thermoleophilia	Solirubrobacterales	Patulibacteraceae	Patulibacter		aerobic chemoheterotrophy; chemoheterotrophy		0.601908
B-OTU000044	324	reduced	peripherals	Bacteria	Actinobacteria	Actinobacteria	Frankiales	Frankiaceae	Jatrophihabitans		-		3.58023
Oxygen	325	reduced	peripherals	Environment	Oxygen	Oxygen	Oxygen	Oxygen	Oxygen	Oxygen	-
B-OTU000257	326	reduced	peripherals	Bacteria	Proteobacteria	Alphaproteobacteria	Rhodospirillales	Rhodospirillales Incertae Sedis	Reyranella		aerobic chemoheterotrophy; chemoheterotrophy		0.145738
B-OTU000102	327	reduced	peripherals	Bacteria	Proteobacteria	Alphaproteobacteria	Rhodospirillales	Rhodospirillaceae	Telmatospirillum		-		0.483447
B-OTU000278	328	reduced	peripherals	Bacteria	Chlamydiae	Chlamydiae	Chlamydiales	Parachlamydiaceae	Candidatus Protochlamydia		intracellular parasites		0.755638
B-OTU000065	329	reduced	peripherals	Bacteria	Proteobacteria	Alphaproteobacteria	Rhizobiales	Hyphomicrobiaceae	Hyphomicrobium		aerobic chemoheterotrophy; chemoheterotrophy		1.75761
B-OTU000046	330	reduced	peripherals	Bacteria	Acidobacteria	Acidobacteria	Acidobacteriales	Acidobacteriaceae	Acidobacterium		aerobic chemoheterotrophy; chemoheterotrophy		4.6955
F-OTU000020	331	reduced	peripherals	Fungi	Ascomycota	Saccharomycetes	Saccharomycetales	Debaryomycetaceae	Scheffersomyces	Scheffersomyces shehatae	undefined saprotroph		73.881
B-OTU000006	332	reduced	peripherals	Bacteria	Actinobacteria	Actinobacteria	Micrococcales	Microbacteriaceae	Frondihabitans		aerobicchemoheterotrophy; chemoheterotrophy		54.1507
B-OTU000648	333	reduced	peripherals	Bacteria	Actinobacteria	Thermoleophilia	Gaiellales				-		0.078843
